# Supplementary material for: Matrix-assisted laser desorption/ionization-time of flight MS as a tool for clonal discrimination in Streptococcus dysgalactiae subsp. equisimilis
Source: J Med Microbiol. 2025 Sep 29;74(9):002080. doi: 10.1099/jmm.0.002080 (PMC12479171; doi:10.1099/jmm.0.002080)
Supplement: Uncited Supplementary Material 1. [file jmm-74-02080-s001.xlsx]

## Sheet: Supplementary Table S1
Supplementary Table S1: Spectra identified for each SDSE strain of PFGE pattern A analyzed.
Peaks detected	57	58	45	62	64	45	43	47	50	63	49	50	47	50	45	64	62	52	60	47	45	45	64	60	54	59	59	49	57	44	62	45	61	37	53	57	61	50	59	57	62	63	65	8	65	59	39	47	52
Peaks deteted≥ 1000 m/z	4	7	15	33	5	3	4	2	24	25	1	1	2	9	5	12	36	4	28	6	4	4	15	8	2	15	5	3	7	5	24	1	46	0	2	5	4	2	13	13	29	24	34	5	65	4	5	1	4
% peaks ≥ 1000 m/z	0.0615385	0.107692	0.230769	0.507692	0.0769231	0.0461538	0.0615385	0.0307692	0.369231	0.384615	0.0153846	0.0153846	0.0307692	0.138462	0.0769231	0.184615	0.553846	0.0615385	0.430769	0.0923077	0.0615385	0.0615385	0.230769	0.123077	0.0307692	0.230769	0.0769231	0.0461538	0.107692	0.0769231	0.369231	0.0153846	0.707692	0	0.0307692	0.0769231	0.0615385	0.0307692	0.2	0.2	0.446154	0.369231	0.523077	0.0769231	1	0.0615385	0.0769231	0.0153846	0.0615385
Strains	MALDI:1983.41	MALDI:2027.64	MALDI:2061.49	MALDI:2070.68	MALDI:2086.59	MALDI:2107.98	MALDI:2121.75	MALDI:2140.13	MALDI:2189.89	MALDI:2227.53	MALDI:2246.51	MALDI:2283.84	MALDI:2324.35	MALDI:2340.98	MALDI:2357.17	MALDI:2417.55	MALDI:2433.45	MALDI:2449.56	MALDI:2457.59	MALDI:2496.49	MALDI:2514.18	MALDI:2579.68	MALDI:2598.88	MALDI:2614.90	MALDI:2634.40	MALDI:2683.02	MALDI:2770.21	MALDI:2813.99	MALDI:2829.53	MALDI:2942.59	MALDI:2959.07	MALDI:2967.73	MALDI:2983.44	MALDI:2998.75	MALDI:3014.29	MALDI:3104.10	MALDI:3157.89	MALDI:3306.16	MALDI:3322.13	MALDI:3338.18	MALDI:3368.12	MALDI:3401.28	MALDI:3417.63	MALDI:3421.98	MALDI:3446.77	MALDI:3473.70	MALDI:3632.08	MALDI:3669.74	MALDI:3694.22
04-04	631.68	243.93	0	1393.31	369.37	276.85	0	163.34	147.75	634.42	0	209.35	122.57	167.88	0	494.48	674.27	159.07	314.57	112.18	0	0	455.66	256.78	133.74	486.48	249.5	125.52	204.85	97.12	911.8	250.85	1197.67	0	120.8	294.76	698.35	131.12	259.04	174.77	998.18	649.05	1439.77	0	2653.06	347.92	112.69	157.96	219.06
08-05	657.02	1950.14	1876.2	1225.53	869.52	1072.63	3281.38	445.06	1305.18	593.08	696.85	748	1213.13	1076.69	0	1487.27	3219.28	1052.77	2422.83	574.46	747	1018.77	749.75	1368.32	1556.82	311.98	1077.71	869.78	1080.6	906.27	1384.46	465.42	663.78	349.64	850.32	5989.24	592.4	584.76	454.54	394.8	320.03	417.7	1258.91	1870.23	1224.74	3313.06	0	291.03	1795.87
81-020	667.79	559.5	1130.25	504.61	2118.79	1540.05	1071.52	1204.06	1172.81	3847.09	1224.74	1010.26	641.16	868.89	893.36	1297.39	1067.14	1479.57	3121.71	925.45	3113.08	1430.76	991.15	927.95	1740.94	1091.13	672.09	411.44	1194.62	317.79	1081.41	1526.71	538.26	491.4	696.7	1917.38	918.65	5250.48	817.55	416.62	483.45	639.61	1977.5	1863.58	2185.44	912.12	993.71	1255.21	0
81-23	442.45	714.56	463.25	1199.05	529.29	248.39	376.25	218.17	944.15	547.12	270.32	244.43	511.49	708.25	493.35	894.36	1707.17	473.8	1290.07	558.01	408.7	425.6	1007.35	697.22	284.59	414.75	578.99	471.9	659.86	348.15	909.47	412.57	2818.13	229.56	494.41	204.09	227.46	376.18	948.03	902.98	699.62	762.9	621.34	0	4619.98	180.05	0	176.82	453.59
53-97	515.45	634.38	385.07	1239.81	579.95	172.08	246.23	262.96	750.29	798.1	362.27	246.02	311.01	403.19	353.57	681.99	1150.54	288.47	915.56	333.58	281.37	306.76	656.31	456.85	270.9	776.11	423.55	404.02	534.07	316.06	1049.94	404.56	2232.37	180.62	430.07	174.25	515.33	245.16	670.37	629.87	1361.27	739.25	1105.7	0	2152.85	356.81	0	499.09	171.09
54-01	775.2	1207.63	1989.33	1957.1	1095.12	1029.17	1271.79	534.07	3207.4	1321.85	973.07	806.14	976.1	1462.58	1262.03	1417.34	3352.74	878.95	2454.91	1336.25	813.88	894.09	1482.32	1062.23	617.49	997.8	1104.96	919.24	1148.66	687.47	1553.64	705.86	4590.83	369.76	885.46	263.95	342.06	628.51	1579.68	1680.34	1116.32	1135.98	858.96	0	4070.13	254.6	172.13	197.93	477.31
79-325	390.43	1166.29	1003.71	689.83	768.25	633.67	1916.56	261	892.61	436.97	499.35	326.4	577.64	587.35	534.71	522.61	1602.17	511.42	1313.74	386.26	408.2	562.75	364.74	524.71	398.37	1202.83	1391.39	712.09	515.05	476.06	718.46	297.45	286.51	283.49	456.96	3033.25	0	0	253.68	248.41	274.05	274.12	565.37	844	1488.22	2951.16	946.57	0	1106.5
79-395	296.31	1001.66	1284.55	834.86	821.7	663.4	958.33	344.2	2249.24	1671.34	793.31	560.5	775.13	1015.72	857.17	1028.27	2341.98	681.92	1957.5	1052.5	666.83	629.57	1125.24	777.07	495.78	1128.34	766.19	711.92	915.87	542.98	1896.69	564.75	3596.39	253.13	680.53	248.27	484.78	556.19	1309.9	1377.76	1302.31	1365.21	1101.55	0	1523.05	423.67	272.51	456.95	541.72
79-398	406.86	722.42	1141.68	972.1	579.92	866.61	882.56	385.02	1860.28	1425.46	806.63	483.64	487.17	683.04	697.28	749.35	1754.1	448.95	1357.86	767.01	488.68	542.81	667.03	529.55	359.44	1944.96	532.55	528.32	649.92	419.17	1669.33	0	2288.49	187.74	481.22	183.81	460.21	298.03	852.49	899.56	2338.46	1560.47	1610.71	0	1514.64	294.63	0	253.95	195.34
81-026	592.32	731.18	1046.08	1438.64	831.79	547.18	841.32	361.94	1837.54	1238.16	661.56	489.74	567.66	851.67	746.95	889.79	1920.52	529.88	1483.43	801.09	524.59	614.28	804.89	571.85	415.97	1529.64	578.23	634.67	711.57	442.28	1653.92	434.44	2534.39	208.87	582.23	164.34	456.89	388.29	992.37	1028.13	1484	1472.1	1082.95	0	1757.42	254.21	132.57	208.32	413.31
81-1099	299.13	448.8	256.93	757.1	333.8	168.67	258.23	151.14	583.04	1554.84	304.28	217.39	247.73	330.76	253.73	482.03	901.93	224.26	809.75	403.56	230.14	218.63	495.7	330.65	177.09	1829.57	330.46	309.84	452.95	222.77	1795.95	0	1752.39	175.38	394.17	171.9	653.7	294.24	674.29	583.91	1862.9	1777.3	1495.31	0	3461.06	647.36	0	917.39	519.33
81-1104	453.06	231.49	0	1039.87	339.45	125.38	0	136.95	150.04	718.98	203.34	0	0	133.94	0	396.16	582.61	115.98	391.46	138.28	0	0	469.79	254.15	192.17	249.05	192.6	153.04	219.19	0	191.91	131.2	1779.05	0	200.86	224.03	540.55	148.05	360.17	256.75	1874.57	1068.45	787.15	0	2016.79	405.01	0	122.61	705.99
81-453	673.9	324.88	246.84	1532.87	486.33	316.26	291.32	236.85	402.91	1584.16	303.55	262.75	230.14	208.69	593.46	821.43	0	654.01	283.46	215.33	552.99	342.58	246.58	1343.86	317.85	0	321.11	1474.12	267.78	2223.06	0	276.06	571.43	0	412.76	335.57	2160.99	0	2801.18	324.88	0	486.66	302.18	646.96	2451.76	1341	9424.22	284.58	0
81-589	901.53	973.5	1684.41	2159.25	914.61	981.65	906.39	389.91	2639.98	1448.32	604.43	574.34	868.45	1214.21	982.32	1371.38	2903.12	720.79	1859.11	1055.6	661.29	760.07	1424.85	973.36	461.72	580.44	935.07	743.16	947.63	486.88	1688.89	611.25	4217.69	345.26	663.54	278.95	0	527.24	1545.52	1567.58	720.57	799.79	700.54	0	1222.01	0	0	0	493.2
83-204	633.3	881.66	850.87	1604.77	975.61	513.55	770.46	322.43	1599.8	1356.87	723.36	460.2	596.79	858.15	707.55	962.64	1979.56	483.65	1614.35	767.5	464.9	639.93	1125.02	802.46	451.15	1097.12	769.4	757.08	914.21	643.92	1619.69	682.51	3825.17	305.75	864.91	291.69	456.57	464.46	1134.67	1201.99	1339.54	1009.36	1161.89	0	1506.18	227.48	145.19	280.38	515.39
83-99	145.88	229.58	247.55	452.35	197.01	0	0	0	430.79	0	0	0	241.92	299.02	209.99	400.5	767.31	238.18	546.59	239.77	168.02	0	354.14	251.9	0	0	223.48	0	232.47	0	0	272.92	1203.99	0	0	0	0	169.95	436.35	416.62	0	0	712.24	0	6456.49	0	0	0	0
85-249	801.36	806.63	833.27	1851.11	850.54	548.78	667.94	323.32	1491.94	1641.09	660.55	356.52	543.83	769.16	643.52	959.19	1891.19	403.28	1401.2	706.63	499.95	614.15	1006.51	624.76	372.15	945.86	624.69	629.44	804.86	484.47	715.43	341.3	3502.59	290.17	678.92	226.59	418.6	413.16	1024.73	1071.2	2259.05	1037.26	703.78	0	1686.9	180.21	0	0	212.05
85-313	495.74	0	0	1024.56	239.18	0	0	0	0	1506.46	0	0	0	0	0	199.01	226.18	0	0	0	0	0	191.63	0	196.73	1145.4	0	0	0	0	552.92	0	2198.38	0	0	299.32	1039.14	0	0	0	1196.19	1177.28	1706.48	0	2108.62	286.84	363.43	285.28	0
85-379	260.16	155.39	0	616.36	215.93	122.86	0	0	0	745.07	0	0	0	0	0	386.66	503.44	0	228.56	0	0	0	403	259.26	0	355.99	172.81	0	168.07	0	150.43	0	1584.87	0	0	216.66	368.35	134.79	251.4	170	1009.82	646.88	5850.94	0	3461.63	251.06	0	117.55	466.14
85-401	205.7	526.82	503.37	703.3	388.21	372.58	339.15	201.33	940.84	1058.21	361.58	249.5	328.14	467.1	364.49	605.1	1269.18	319.5	994.36	463.46	293.92	365.53	586.47	434.33	236.9	1985.31	431.7	353.69	440.19	245.41	275.45	0	2309.43	197	322.2	0	465.3	284.22	648.46	576.22	1167.89	1146.22	1173.69	0	1803.48	314.5	255.31	266.17	530.24
85-522	393.01	640.75	782.2	1007.03	573.27	572.18	628.96	250.75	1359.9	1224.06	634.61	405.56	507.59	679.51	568.15	686.5	1593.3	393.18	1205.79	666.57	425.15	488.63	752.64	525.03	324.58	630.16	516.9	481.58	624.78	425.75	324.47	271.02	2885.38	268.32	473.19	212.16	496.02	323.49	868.9	865.05	1060.72	1306.38	786.19	0	17043	257.21	261.33	149.01	119.98
85-745	232.66	208.55	0	610.18	227.41	0	0	0	0	861.37	0	209.07	0	0	0	316.47	407.43	0	391.68	0	0	0	283.13	184.94	0	464.23	170.68	0	199.47	0	206.12	0	1482.2	0	206.93	0	480.09	0	296.23	246.07	790.32	960.21	2932.32	0	2494.6	256.11	198.37	0	518.47
86-072	302.79	364.63	492.82	775.2	332.13	266.43	304.7	151.3	821.54	910.8	290.82	203.15	295.33	444.21	327.14	518.58	991.71	231.12	774.62	363.88	258.25	254.02	680.34	342.59	192.53	730.54	301.38	290.94	363.54	224.57	178.64	120.59	1842.58	129.43	304.06	121.17	333.79	181.37	528.06	468.42	1749.78	666.41	1261.9	0	2801.18	151.08	0	0	414.49
86-99	549.15	785.47	723.6	1408.18	669.13	332.5	497.29	319.05	1249.42	1248.03	355.87	270.35	473.13	748.2	589.48	906.08	1838.68	543.12	1476.45	619.67	449.2	525.45	996.77	692.98	354.23	816.63	558.49	570.55	755.07	452.67	1458.44	461.44	3136.29	223.92	558	233.26	431.31	372.55	993.31	967.51	848.59	912.83	765.85	0	1678.29	292.26	166.52	244.1	432.44
87-227	943.42	751.72	396.68	2433.91	887.56	681.84	318.58	409.36	957.26	2623.95	634.83	392.78	511.11	602.11	1252.48	2001.69	510.22	1621.83	786.56	506.81	1429.74	911.02	397.01	1313.04	699.38	469.85	805.05	551.53	644.18	5110.15	393.2	642.76	0	509.93	1380.38	1056.72	1673.12	516.59	3747.12	0	0	392.3	717.24	1481.29	3182.29	647.68	15655.4	606.48	497.63
87-248	404.85	607.14	1239.62	1058.95	532.15	919.38	443.93	0	2194.95	1225.63	429.32	0	787.93	1112.08	851.23	1141.73	2368.6	845.92	1792.6	927.93	699.09	397.1	1578.47	1148.65	403.11	512.03	899.03	386.69	843.48	0	195.5	518.31	5041.4	0	0	359.72	323.64	480.93	1532.09	1534.35	838.26	1182.15	748.05	0	1895.1	153.02	0	0	221.35
87-249	483.81	453.95	508.57	1046.72	487.45	408.08	404.33	204.18	1091.09	1055.13	420.48	285.91	376.18	539.11	421.65	683.27	1323.72	370.86	1119.18	558.61	385.64	337.81	772.87	463.43	247.41	608.39	422.98	361.07	557.38	233.73	789.77	318.45	2383.59	204.64	349.79	186.84	358.19	289.14	776.32	765.75	996.03	972.73	655.88	0	4111.91	200.18	0	306.89	279.68
87-271	0	558.18	616.81	0	328.42	412.45	544.56	0	1131.81	1078.42	630.69	381.81	464.28	587.01	479.48	755.64	1567.6	385.14	1239.86	600.67	382.14	340.15	852.16	536.56	301.33	1029.89	551.54	486.62	546.75	359.44	1713.08	375.83	2318.65	0	485.42	303.2	882.62	461.55	924.75	892.49	1555	1291.51	1472.63	0	2350.59	491.42	327.55	465.54	739.49
87-99	808.92	224.34	262.15	1767.16	640.37	266.69	316.27	316.78	168.52	1460.5	427.81	422.22	0	0	487.85	710.47	0	268.33	0	0	550.48	263.99	286.04	1056.64	267.98	0	252.81	404.19	0	2991.85	198.33	334.3	867.21	0	322.39	0	4241.17	1321.42	3182.29	553.41	507.4	1379.83	326.35	596.44	4912.37	1903.55	5536.06	369.48	439.53
88-096	713.58	623.98	344.07	1602.98	431.51	422.56	213.89	199.38	558.79	817.79	179.96	225.08	333.25	407.04	259.69	995.06	1539.86	406.49	820.79	281.87	231.91	236.26	1084.13	707.41	201.45	702.48	574.59	293.51	474.03	192.13	1223.94	391.76	2713.62	219.01	282.04	272.36	264.77	293.04	686.77	606.85	590.73	879.12	590.54	0	2403.73	372.5	145.23	133.02	253.49
88-131	515.22	565.49	367.96	1243.87	340.52	0	178.41	224.04	630.45	908.78	181.26	152.62	286.97	341.39	214.74	661.56	1242.13	291.18	628.18	232.63	157.94	229.25	686.64	458.12	139.83	1590.29	486.86	353.97	431.91	155.39	243.81	194.31	2491.61	170.03	279.9	168.55	479.85	214	583.9	535	1000.64	947.78	1284.13	0	2922.72	285.9	191.44	195.52	0
88-180	306.27	448.03	176.62	777.23	353.42	0	179.17	127.97	359.54	889.55	231.63	0	238.96	242.11	179.71	468.95	805.94	205.05	536.65	219.38	147.61	202.88	484.59	299.21	166.41	603.54	302.53	256.5	336.03	0	1212.12	305.95	1605.9	127.92	362.89	191.75	547.93	211.1	525.3	421.86	1124.96	1057.11	941.89	0	1973.99	288.3	0	247.49	372.65
88-183	485.38	0	0	1206	340.43	0	0	0	0	924.95	0	0	0	0	0	372.3	449.65	0	241.69	0	0	0	415.46	0	0	0	0	0	0	0	692.82	0	1272.33	0	0	0	682.37	0	263.6	0	948.69	0	4588.27	0	3930.86	0	255.36	0	0
88-212	114.39	255.9	0	404.2	188.93	103.24	0	94.64	160.62	444.02	112.02	0	132.23	169.27	105.89	373.8	586.25	144	388.23	117.88	0	93.91	343.02	236.96	0	476.49	203.97	158.68	200.5	118.32	101.88	119.75	1330.53	85.16	156.48	138.7	316.49	156.33	350.04	302.24	764.66	741.12	888.92	0	1255.21	298.47	98.71	130.15	0
88-461	256.85	327.7	158.15	676.14	318.74	104.64	174.38	139.34	374.67	706.52	219.03	154.42	181.53	226	175.47	384.59	697.99	196.38	599.8	269.76	119.96	172.35	442.28	281.03	159.73	488.62	222.6	223.63	268.57	139.07	1095.18	211.45	1307.21	89.67	231.75	173.94	555.93	169.52	423.92	431.4	1074.34	212.45	810.34	0	2832.7	301.69	148.88	0	425.16
88-467	1224.43	1237.78	1322.29	2893.44	1308.48	772.23	857.41	498.26	2505.78	1538.03	862.32	590.03	923.57	1289.04	1031.84	1632.18	3297.3	844.18	2367.83	1242.35	868.3	751.65	1612.09	1186.18	662.03	803.69	1068.99	954.96	1314.7	734.75	346.59	713.5	6068.12	425.21	962.97	436.51	809.25	696.54	1727.39	1730.12	1301.71	1267.1	1546.01	0	10921.7	240.11	305.15	216.21	230.09
88-469	1112.17	367.41	2654.94	540.31	2521.27	459.36	488.68	343.51	620.12	591.87	288.58	917.29	1580.41	334.97	2199.99	1904.94	502.19	1234.8	330.4	0	1610.18	1042.28	2796.53	1564.8	0	356.34	542.42	1097.73	2585.25	1366.61	11519.6	699.37	0	0	972.09	2825.44	375.48	305.53	0	3177.33	1360.7	376.95	419.02	5879.78	1998.69	731.85	3882.41	513.03	2990.14
88-492	0	550.59	619.29	372.22	393.57	365.62	555.73	201.71	1120.95	1086.97	435.85	282.99	313.52	474.82	427.75	652.64	1297.92	294.75	1064.89	545.85	397.4	393.5	557.94	384.9	321.49	1054.97	475.42	491.59	603.36	370.46	316.01	228.19	2557.08	207.35	509.65	172.42	507.83	277.5	825.73	824.73	1145.69	1119.73	876.32	0	1978.46	309.4	184.52	487.93	0
88-586	0	488.02	374.16	372.04	330.8	198.13	316.05	147.88	720.66	1563.17	391.15	268.64	258.24	384.61	262.01	569.01	1133.08	326.1	841.85	379.31	247.78	287.9	571.66	356.1	225.35	894.23	393.89	331.37	462.56	203.23	333.11	0	2744.33	160.85	346.4	245.52	529.66	292.13	763.63	743.09	1914.77	1956.07	1844.81	0	2906.65	743.65	207.32	162.02	0
88-590	418	433.53	256.91	1033.79	366.38	193.58	232.48	0	511.58	742.32	212.03	231.44	256.28	289.96	191.84	601.23	1046.2	272.28	790.43	358.05	222.75	188.92	539.66	388.19	185.93	304.27	404.46	276.18	409.09	0	349.2	222.77	2189.97	0	255.47	175.23	308.55	279.99	626.07	555.72	692.2	760.79	2335.15	0	4399.01	194.08	232.8	0	247.67
88-619	581.75	394.72	0	1422.04	422.53	0	0	0	484.01	974.01	0	271.39	0	295.46	0	711.66	1152.15	294.95	725.8	341.24	0	0	646.7	414.19	0	657.01	380.88	268.69	402.29	0	408.08	0	2494.27	0	286.85	241.11	470.71	264.49	671	562.23	940.67	728.72	3124.81	0	2803.93	253.53	282.09	0	303.47
88-621	0	269.11	177.58	0	137.39	0	0	0	375.73	319.37	118.73	0	180.73	244.27	164.93	425.86	702.16	192.72	510.9	241.78	154.49	122.81	422.45	291.19	0	538.3	258.37	195.4	232.66	149.96	134.68	135.03	1324.65	122.09	227.35	0	154.58	169.93	390.67	358.62	614.14	619.68	610.47	0	4076.25	166.67	0	145.55	301.24
88-732	0	0	0	246.93	112.68	0	0	0	0	257.01	0	0	0	0	0	177.96	206.41	0	128.97	0	0	0	195.53	115.6	0	451.27	0	0	0	0	516.57	0	651.75	0	0	101.75	216.02	0	120.36	92.35	636.75	641.26	562.02	0	1467.48	184.7	89.83	0	244.11
88-735	0	409.94	966.36	0	301.05	353.52	441.5	0	1567.33	868.36	406.28	255.62	554.67	754.29	559.17	771.84	1599.99	511.15	1251.75	704.78	442	290.29	887.63	623.75	218.89	802.97	589.93	328.38	554.68	233.62	177.94	337.45	3042.53	234.11	299.88	200.9	330.37	336.62	1029.04	999.92	717.5	713.58	1714.04	0	1093.21	0	0	161.02	369.04
88-789	457.3	561.56	582.92	1060.57	565.78	385.14	509.78	244.21	1173.99	1106.54	501.57	318.7	399.12	633.11	463.01	773.58	1414.17	359.68	1083.83	585.07	368.68	386.76	739.36	473.19	247.77	649.51	496.42	431.84	557.51	313.38	181.25	215.96	2728.46	190.27	397.46	217.89	483.73	276.96	815.03	778.56	1807.88	1023.77	2839.97	0	2220.3	243.78	0	0	885.91
88-864	531.47	952.87	1168.04	1330.97	671.16	524.63	671.22	320.77	2030.65	844.11	585.97	507.71	766.73	1123.9	854.73	1339.57	2661.88	764.65	2058.59	991.45	660.16	602.2	1318.96	904	403.56	0	839.97	657.89	855.14	473.79	506.63	493.2	4280.63	336.06	568.81	305.68	0	537.38	1489.51	1494.31	856.53	399.14	5175.1	0	1063.36	0	0	0	305.77
88-932	396.97	636.11	1305.48	1076.63	561.29	694.04	573.83	293.11	1890.46	994.72	527.05	407.32	626.16	893.75	694.06	903.97	1967.14	535.86	1416.16	787.51	499.22	451.23	871.29	658.86	288.87	180.58	640.18	472.43	638.42	315.46	1334.24	487.56	3052.53	262.7	411.41	217.29	440.19	346.18	968.86	997.76	847.75	1148.4	1155.14	0	1250.04	268.91	229.87	160.48	697.93
88-99	378.16	547.96	617.17	784.92	701.13	360.82	569.2	237.57	1163.55	816.93	580.84	395.65	421.6	621.05	478.66	475.72	1143.16	311.46	1055.77	483.26	356.14	384.9	600.63	347.36	338.46	1372.55	464.35	484.06	596.4	377.78	1247.67	0	2147.5	0	572.48	169.29	454.32	253.96	714.11	760.52	1479.46	921.23	1371.17	0	1642.04	250.17	0	713.24	240.33
89-043	446.27	649.52	1342.79	1232.06	674.01	853.3	656.83	351.23	2020.45	1124.83	778.7	515.34	586.83	914.28	746.41	917.75	1952.87	542.36	1446.62	856.37	622	481.16	874.77	656.61	393.69	3096.42	696.24	549.76	652.36	428.81	0	344.63	3244.59	273.98	428.24	0	508.19	293.89	962.18	1013.58	1452.49	1028.37	1417.96	0	3033.7	348.98	0	489.01	431.46
89-344	318.9	0	0	655.22	177.18	0	0	99.12	0	495.01	0	0	0	0	0	144.94	141.31	0	0	0	0	0	142.24	0	108.38	0	0	0	0	0	238.21	0	703.55	0	0	165.63	653.88	0	0	0	844.87	661.62	1520.94	0	6111.77	222.65	0	0	307.05
89-632	248.78	136.23	0	640.66	200.02	0	0	126.77	0	665.45	105.51	113.68	0	0	0	255.1	288.03	95.37	141.44	0	0	0	233.48	139.87	121.63	617.79	145.33	0	106.9	0	799.02	0	718.68	0	88.28	140.47	581.4	69.18	110.64	79.04	859.12	665.25	891.31	0	5039.85	341.58	0	556.09	234.29
89-645	315.11	660.33	204.06	877.6	355.95	171.48	169.46	215.12	402.87	613.11	186.24	177.01	395.83	428.85	282.29	940.8	1423.44	365.45	877.45	282.24	235.45	247.35	1209.7	786.93	179.49	432.68	516.06	370.13	492.33	241.44	768.26	411.7	3128.13	210.95	306.5	266.52	376.52	312.22	734.36	531.09	975.32	925.69	1209.08	0	1131.79	410.28	104.5	332.3	600.42
90-030	282.51	177.05	0	698.79	329.82	0	0	124.38	0	605.78	146.06	158.88	0	0	0	244.65	252.39	0	166.25	0	0	0	261.71	166.47	169.3	676.59	132.62	0	134.34	0	928.18	0	824.01	0	236.01	154.68	642.28	0	189.09	120.4	1122.19	663.76	1019.51	0	2453.92	316.99	131.95	500.37	270.67
90-042	779.4	369.76	0	1781.45	688.88	0	0	304.26	385.96	581.59	170.18	204.29	170.79	229.15	0	558.98	778.26	216.14	436.3	0	0	0	481.05	326	304.17	612.46	325.74	226.02	291.51	205.87	1029.01	349.5	1673.47	0	349.21	309.36	724.13	149.44	356.17	296.33	983.12	530.37	970.46	0	5354.4	292.58	0	463.18	312.32
90-044	266.25	0	0	542.66	167.19	0	0	0	0	495.45	111.74	149.64	0	0	0	211.34	220.6	0	80.39	0	0	0	159.94	88.77	162.49	664.55	124.21	0	87.84	0	108.72	0	851.03	0	121.76	153.11	743.46	0	107.29	0	946.71	602.66	960.51	0	3930.86	336.2	0	433.93	0
90-206	468.96	594.68	799.66	1038.56	595.57	379.69	634.33	204.22	1390.19	947.52	545.95	437.36	453.6	727.75	577.87	600.79	1415.72	403.62	1077.65	572.86	357.82	476.84	608.4	449.42	306.86	958.5	438.14	425.91	462.5	357.6	1416.51	336.22	1824.69	0	491.74	133.52	433.17	277.48	714.06	730.51	1129.25	1119.81	903.43	0	1255.21	258.6	136.35	318.58	380.94
90-262	242.88	0	0	506.86	111.05	0	0	0	0	564.85	0	0	0	0	0	98.12	93.15	0	0	0	0	0	127.54	0	99.79	784.46	0	0	0	0	123.75	0	725.42	0	0	108.63	560.87	0	0	0	669.33	508.8	878.5	0	2832.7	296.85	117.81	0	0
90-431	693.5	795.33	443.73	1758.56	668.29	162.49	264.78	184.85	830.96	941.97	208.84	260.46	472.03	583.33	433.89	1056.66	1814.86	502.82	1278.61	497.24	269.7	335.39	1048.44	704.07	217.94	558.58	599.66	462.75	667.47	260.47	1264.61	520.32	3367.67	297.59	574.6	246.18	325.18	386.55	989.84	880.35	788.37	788.14	712.06	0	10921.7	184.79	153.6	162.72	385.57
91-337	0	61.86	0	150.07	79.24	0	0	0	0	266.75	0	79.21	0	0	0	137.2	165.36	0	128.05	0	0	0	126.23	62.87	83.08	503.44	71.29	0	71.35	0	111.28	0	588.21	0	0	99	379.53	0	96.36	0	764.4	692.35	1033.21	0	2906.65	422.06	70.53	216.64	0
95-007	1436.42	3134.7	824.89	1388.77	731.37	892.12	741.46	1022.83	603.9	0	0	315.9	518.62	2085.17	2669.22	502.87	1014.12	458.59	1830.14	1202.76	1638.74	2227.19	1439.59	435.62	509.64	733.92	1343.93	3034.05	1661.43	8669.3	1350.42	457.38	0	454.41	1836.36	665.86	735.87	677.83	0	1289.79	1276.02	606.81	404.12	9495.88	4399.01	599.04	5762.7	460.95	6050.07
95-017	246.12	123.29	0	497.86	237.24	0	0	0	0	126.02	0	0	0	0	0	223.13	276.04	0	110.21	0	0	0	204.75	122.18	0	128.59	117.39	0	0	0	251.36	144.03	666.91	0	0	79.04	155.87	0	108.87	100.17	237.73	163.01	181	0	2803.93	0	0	121.15	0
95-024	284.35	129.96	0	668.16	208.39	0	0	87.71	0	844.26	0	113.53	0	0	0	206.03	267.42	0	134.88	0	0	0	220.65	142.68	125.97	606.35	113.59	0	105.72	0	1132.89	0	659.52	0	109.11	169.2	754.06	0	147.38	103.34	779.84	797.3	1076.12	0	1800.15	246.9	144.64	105.81	204.3
95-029	203.52	136.02	0	450.17	127.42	0	0	0	0	308.22	0	0	0	87.84	0	216.78	318.34	84.51	192.11	0	0	0	285.46	178.31	0	268.73	111.43	0	112.89	0	448.4	0	742.32	0	0	124.86	299.78	0	124.24	92.88	399.66	468.09	679.6	0	1574.76	380.71	0	305.59	147.42
95-030	0	0	0	283.74	0	0	0	0	0	300.78	0	0	0	0	0	0	0	0	0	0	0	0	0	0	173.31	207.21	0	0	0	0	859.26	0	0	0	0	0	792.98	0	0	0	1195.36	1245.01	1874.87	0	1214.79	617.13	283.56	0	246.32
95-031	1079.62	1253.23	1085.33	2627.73	1195.51	366.46	946.89	461.67	2193.17	1864.39	694.84	539.96	874.96	1221.62	933.04	1344.19	2790.16	775.46	2158.02	1025.49	654.94	785.19	1319.99	869.23	524.98	1591.91	888.47	881.49	1047.75	638.44	2139.34	714.51	4182.6	306.55	942.08	356.66	684.88	584.1	1487.65	1551.97	981.92	1092.22	1165.3	0	1201.05	207.24	279.22	0	400.5
The peak values corresponding to each SDSE sample are given in mass-to-charge ratio (m/z). Only peaks detected with a m/z value ≥ 1000 were considered indicative of the presence of the predicted protein.
[truncated: 42 more columns]

## Sheet: Supplementary Table S2
Supplementary Table S2: Spectra identified for each strain of PFGE pattern B analyzed.
Peaks detected	27	28	21	30	29	18	22	21	26	30	24	19	25	25	25	30	28	23	28	25	23	24	29	29	24	29	28	25	27	23	25	23	30	20	27	25	29	25	29	27	29	30	30	3	5	30	15	27	28
Peaks deteted ≥ 1000 m/z	1	7	2	17	2	0	1	0	9	19	0	0	1	8	1	9	17	0	15	4	2	0	8	4	0	17	4	2	4	3	0	0	27	0	2	0	1	2	9	7	26	11	26	0	5	0	3	2	5
% peaks ≥ 1000 m/z	0.0333	0.2333	0.0667	0.5667	0.0667	0	0.0333	0	0.3	0.6333	0	0	0.0333	0.2667	0.0333	0.3	0.5667	0	0.5	0.1333	0.0667	0	0.2667	0.1333	0	0.5667	0.1333	0.0667	0.1333	0.1	0	0	0.9	0	0.0667	0	0.0333	0.0667	0.3	0.2333	0.8667	0.3667	0.8667	0	0.1667	0	0.1	0.0667	0.1667
Strains / Value (m/z)	MALDI:1983.41	MALDI:2027.64	MALDI:2061.49	MALDI:2070.68	MALDI:2086.59	MALDI:2107.98	MALDI:2121.75	MALDI:2140.13	MALDI:2189.89	MALDI:2227.53	MALDI:2246.51	MALDI:2283.84	MALDI:2324.35	MALDI:2340.98	MALDI:2357.17	MALDI:2417.55	MALDI:2433.45	MALDI:2449.56	MALDI:2457.59	MALDI:2496.49	MALDI:2514.18	MALDI:2579.68	MALDI:2598.88	MALDI:2614.90	MALDI:2634.40	MALDI:2683.02	MALDI:2770.21	MALDI:2813.99	MALDI:2829.53	MALDI:2942.59	MALDI:2959.07	MALDI:2967.73	MALDI:2983.44	MALDI:2998.75	MALDI:3014.29	MALDI:3104.10	MALDI:3157.89	MALDI:3306.16	MALDI:3322.13	MALDI:3338.18	MALDI:3368.12	MALDI:3401.28	MALDI:3417.63	MALDI:3421.98	MALDI:3450.38	MALDI:3446.77	MALDI:3632.08	MALDI:3669.74	MALDI:3694.22
19-95	526.84	635.35	502.03	1367.32	566.14	292.76	450.33	245.17	908.62	1029.42	328.14	313.73	468.89	626.03	462.58	743.55	1463.43	404.68	1121.38	475.73	299.36	389.46	948.45	580.41	249.78	749.27	516.26	461.38	531.6	347.34	224.27	293.73	2968.5	231.69	446.42	233.67	354.53	375.23	898.61	822.32	868.87	984.5	1233.06	0	1081.66	252.02	283	197.4	0
79-381	258.45	525.98	347.28	693.03	487.48	192.72	352.75	167.77	736.06	950.07	316.77	228.98	445.04	596.97	388.66	721.37	1310.61	400.09	1102.73	463.43	248.55	316.73	970.17	642.69	227.43	606.07	512.32	425.18	532.49	339.13	252.12	311.58	3175.84	254.28	482.33	234.29	411.7	357.63	949.45	857.06	1591.13	936.75	4788.41	0	0	325.18	0	221.86	879.05
81-645	712	1082.93	1412.01	1875.54	967.66	639.68	918.38	308.48	2482.09	1349.64	858.26	610.05	818.41	1296.53	962.05	1233.24	2673.23	670.2	1976.61	1079.95	626.8	746.09	1198.33	807.62	446.02	974.19	854.87	726.65	928.5	578.18	214.97	378.54	4152.37	288.13	727.2	270.53	463.36	480.06	1420.69	1416.36	2548.06	1170.21	1137.46	0	0	286.43	271.12	349.98	620.82
81-650	443.12	979.37	741.52	1156.35	884.48	356.14	582.38	301.41	1578.63	1644.95	707.84	493.7	803.37	1002.7	741.31	1214.71	2415.6	679.05	2068.78	844.1	502.8	460.94	1478.28	1043.41	462.33	1089.63	943.81	802.39	1009.52	699.44	286.67	561.32	5336.09	486.45	982.69	343.14	611.28	590.22	1493.23	1428.32	1891.36	764.41	5161.5	0	0	347.85	162.9	469.47	897.34
81-681	396.84	490.73	485.11	1098.24	464.99	0	399.56	0	763.98	1650.25	433.47	0	278.72	359.34	253.81	494.58	814.83	0	566.45	331.43	230.18	230.95	458.14	268.19	0	2837.53	332.08	372.95	389.77	0	345.86	0	1856.96	0	374.97	211.83	808.17	221.06	514.42	470.05	2137.87	1142.29	989.66	0	0	556.41	0	761.89	684.39
81-724	773.27	1238.04	1754.64	2143.59	1047.66	633.09	1004.88	419.53	3080.38	1237.98	869.78	671.76	937.39	1368.94	1059.33	1354.83	3151.54	850.03	2346.54	1111.52	680.3	853.78	1382.35	902.25	533.18	1168.23	1002.94	830.86	992.43	604.51	259.24	516.38	4828.89	289.33	790.87	390.11	487.17	551.35	1491.9	1464.27	3008.78	1236.18	1751.45	0	0	340.4	276.25	487.6	907.76
83-03	825.68	771.52	315.61	1958.66	777.36	285.63	329.31	324.04	692.54	1264.16	514.73	285.64	408.4	495.18	293.92	887.19	1462.63	366.55	1004.97	460.86	273.13	292.45	902.7	601.3	279.52	1073.75	541.95	378.07	524.58	286.32	191.09	274.45	3378.71	265.94	373.82	320.43	651.66	288.99	813.49	652.53	3036.21	1183.45	1231.92	0	0	351.11	202.84	968.53	689.57
83-034	1000.38	1067.41	485.16	2407.97	995.9	257.48	456.7	381.26	1047.89	1201.79	493.79	389.12	594.42	669.67	455.94	1105.36	1996.98	472.91	1371.01	520.89	301.17	452.05	1142.4	767.18	381.43	1403.54	748.09	650.64	760.38	522.52	264.95	432.33	4246.19	375.99	759.94	358.6	683.12	441.66	1104.26	964.6	2210.9	1020.39	1480.25	0	0	394.22	0	868.76	1036.94
83-060	411.35	464.4	571	977.73	658.88	283.59	514.27	193.69	1006.44	1281.75	615.93	391.73	347.19	549.37	467.36	515.2	1095.42	238.53	798.86	434.63	293.4	342.78	626.56	440.73	251.57	1010.62	456.95	424.83	524.1	399.99	220.56	140.72	2599.7	0	481.88	128.09	329.44	264.07	714.89	677.6	3121.19	1441.73	1330.86	0	0	299.14	0	362.06	900.24
84-025	502.73	394.8	0	1207.24	395.81	0	89.46	134.75	194.07	882.54	223.53	0	148.1	172.11	129.18	506.19	691.75	159.52	591.38	187.85	106.64	116.07	524.92	313.95	139.23	811.09	235.8	237.96	373.01	175.65	205.79	217.07	2270.64	111.74	298.3	267.08	623.68	191.56	423.43	303.88	1871.53	964.58	1300.45	0	0	360.36	0	283.48	706.54
84-030	750.71	870.35	404.98	2017.66	694.46	252.99	419.64	318.69	872.2	1126.82	350.42	221.03	494.71	628.85	439.63	1165.1	1909.34	509.7	1297.66	520.73	312.01	437.01	1347.16	860.19	313.21	616.68	716.5	617.39	802.3	441.6	318	546.44	4621.67	316.24	729.96	294.53	336.69	519.08	1267.37	1090.58	2620.74	837.89	1793.1	0	0	194.95	262.27	0	549.16
85-084	256.89	571.87	989.97	836.5	536.11	414.14	608.86	183.8	1803.77	1073.38	584.45	367.92	504.7	746.79	665.99	732.74	1606.38	461.26	1168.62	707.2	401.18	424.2	568.79	396.32	269.34	1720.11	498.88	402.23	476.72	282.07	192.29	208.61	2424.02	0	376.71	0	256.57	288.19	806.83	878.16	2504.78	1108.41	798.07	0	0	169.56	192.08	224.42	364.18
85-090	998.53	1049.87	933.82	2602.54	1364.34	495.53	930.59	434.59	1673.06	1660.45	956.87	696.77	735.57	1066.45	805.84	1194.95	2174.99	602.11	1879.44	833.04	548.26	826.59	1500.58	981.08	568.33	1398.79	854.15	938.7	1132.43	750.74	521.1	563.47	5084.13	430.07	1183.33	393.95	427.86	578.47	1493.21	1352.51	4983.64	1481.96	1764.71	0	0	261.38	0	569.12	682.7
85-101	394.06	1091.17	801.65	1261.97	854.96	453.29	667.09	332.08	1667.92	1381.72	647.15	487.65	790.84	1100.05	809.09	1217.62	2492.56	683.58	1975.99	848.1	504.68	602.26	1395.67	928.51	531.41	1449.66	935.83	824.11	1001.24	698.53	364.28	588.08	4932.77	370.26	931.95	312.05	513.76	547.72	1570.8	1437.8	2218.41	1153.04	2692.7	0	0	365.58	0	773.85	1180.66
85-126	302.52	0	0	763.47	142.82	0	0	0	0	688.74	0	0	0	0	0	296.09	330.56	0	0	0	0	0	307.64	185.09	0	1133.97	0	0	0	0	0	0	1191.7	0	0	0	558.18	0	0	0	1778.28	791.49	1881.47	0	0	459.97	305.98	369.82	491.28
85-161	210.53	511.63	172.69	589.71	353.51	0	130.89	166.97	436.65	865.86	202.4	192.23	291.86	325.72	205.39	908.8	1336.24	278.5	723.48	274.79	0	164.22	898.08	553.82	167.35	1264.47	488.93	302.48	403.2	213.29	244.24	292.12	2925.28	170.2	281.66	284.33	467.53	244.59	594.64	474.7	1255.17	785.13	5052.08	0	0	265.35	0	0	681.81
85-200	798.07	334.35	0	1869.48	414.75	0	0	218.76	0	1018.96	0	0	0	0	0	746.86	798.24	0	333.42	0	0	0	734.21	423.7	0	738.34	290.42	0	250.39	0	0	224.38	2455.95	0	0	438.26	598.73	0	324.7	0	2666.19	881.82	1463.22	0	0	368.44	397.74	253.43	496.61
85-238	365.64	471.57	462.36	881.36	539.84	0	384.31	268.01	891.18	915.34	499.28	260.87	403.22	533.9	357.66	729.43	1346.58	339.68	1021.01	426.67	254.58	295.21	714.54	488.52	244.41	1508.39	521.51	461.04	527.75	347.46	196.82	231.47	2577.58	199.17	555.76	178.37	324.57	276.34	782.24	766.07	2338.99	913.87	1237.77	0	0	333.34	0	753.6	894.66
85-247	626.06	1274.47	936.5	1666.82	953.89	311.95	596.49	346.46	1785.26	1645.64	661.35	388.4	864.24	1132.1	806.32	1676.89	3129.84	779.95	2249.17	807.75	523.66	622.95	1813.13	1166.66	536.78	1235.87	1141.43	969.31	1183.03	763.38	438	771.67	6396.36	509.1	1020.13	459.04	551.1	661.59	1734.95	1569.96	1818.51	957.52	7100.35	0	0	383.08	0	367.36	1246.1
85-278	142.9	390.76	240.32	425.44	322.28	150.89	202.67	0	553.11	865.63	226.16	0	273.8	367.1	241.2	547.16	936.98	253.71	839.87	347.65	202.47	206.73	781.78	465.02	160.4	701.22	385.12	272.09	418.82	249.97	223.72	246.52	2494.08	175.91	333.19	216.75	291.01	272.95	722.65	650.08	1462.36	715.99	3844.53	0	0	253.3	0	319.58	734.13
85-312	331.3	356.2	0	747.77	281.78	0	0	0	305.9	801.2	291.92	0	189.82	232.81	168.29	334.13	602.99	0	571.92	186.61	0	0	370.38	234.04	0	3072.62	251.73	220.57	263.92	0	0	0	1732.75	0	249.07	0	566.88	0	356.74	280.39	1976.29	900.89	1062.14	0	0	223.33	0	269.15	422.57
85-439	685.31	731.8	342.73	1667.81	666.4	210.26	311.24	243.61	727.94	1128.13	468.05	259.9	379.89	423.51	308.92	762.96	1301.26	328.74	893.01	363.31	226.48	314.83	674.77	432.31	218.61	931.95	489.2	384.89	495.48	314.48	190.81	248.72	2680.1	198.9	492.14	227.82	467.53	255.74	724.42	592.99	2191.86	957.39	1022.68	0	0	242.06	156.74	476.2	428.93
87-290	85.78	121.94	0	247.81	111.43	0	0	0	0	674.67	144.18	151.44	0	0	0	220.9	249.56	0	156.19	0	0	0	202.4	101.38	125.74	951.82	120.23	0	107.62	0	113.26	0	1179.3	0	113.32	169.14	673.5	0	156.79	72.24	1549.33	762.49	1167.07	0	0	461.25	91.19	444.2	735.27
88-574	0	261.15	285.47	125.03	199.99	161.46	199.01	0	528.94	902.04	341.47	311.62	197.01	304.52	257.65	357.27	672.65	159.29	519.91	282.12	165.01	215.94	337.56	213.22	156.73	1194.63	249.05	257.06	274.41	205.4	239.85	0	1578.84	128.71	316.64	0	608.06	193.28	400.11	426.49	1294.9	1037.68	2550.25	0	1601.53	344.53	311.88	411.42	511.41
89-044	484.48	547.33	0	1250.3	450.31	0	172.6	193.02	360.07	1113.88	233.94	0	254.71	343.51	227.83	664.46	1037.5	258.35	798.71	304.13	182.38	212.33	746.78	475.7	194.34	1018.93	383.72	328.62	484.48	229.69	244.46	231.54	2845.9	202.41	352.63	213.76	427.61	236.05	606.72	483.07	1299.52	938.02	1218.53	0	0	270.56	0	188.38	596.35
89-340	0	0	0	276.06	0	0	0	0	0	815.81	0	0	0	0	0	298.72	493.38	0	331.69	0	0	0	242.52	0	0	661.02	0	0	0	0	0	0	1343.35	0	0	0	681.98	0	305.17	0	1243.15	363.98	11709	0	0	427.82	0	570.66	498.6
91-230	167.91	194.88	0	409.62	197.68	0	0	0	253.16	732.99	0	0	162.96	183.79	0	352.74	549.38	151.81	438.03	170.44	0	0	371.24	253.58	0	409.69	236.5	0	227.37	0	160.83	0	1763.82	0	153.74	189.79	839.88	130.48	405.35	307.78	1194.78	780.86	2098.37	0	0	501.79	0	342.19	687.63
81-166I	428.2	242.74	0	925.76	307.77	0	0	0	272.43	1765.56	0	0	0	0	466.14	588.52	0	487.43	0	0	585.25	323.41	0	1289.85	285.59	0	243.99	545.24	0	2365.93	0	313.05	774.52	0	382.98	279.06	2054.89	938.23	2730.11	352.68	422.43	598.77	422.23	718.63	1966.18	562.74	11508.4	0	1574
95-018	372.4	471.31	335.5	1024.05	563.66	807.47	718.15	556.33	444.61	1542.81	394.85	461.2	288.51	2527.53	302.48	711.1	771.12	691.87	2036.27	1376.23	4898.61	490.77	222.78	1164.79	522.99	1036.53	1374.97	1814.76	207.09	5123.23	455.99	272.2	544.31	356.54	311.05	357.46	0	5078.33	713.98	545.65	0	608.29	5097.34	393.03	3032.88	417.24	3023.46	2273.52	1898.29
95-031	0	1026.28	368.93	1846.86	302.23	318.94	0	371.08	264.75	1364.08	0	0	2552.27	1309	552.98	1114.77	0	0	1219.79	1477.92	1378.3	566.47	272.97	569.28	341.18	795.12	2120.04	1230.9	333.4	10774.4	336.17	248.97	664.88	571.44	343.24	289.73	247.94	6107.63	680.94	395.04	558.68	9118.77	799.32	876.15	4799.28	323.81	3783.23	6506.13	0
The peak values corresponding to each SDSE sample are given in mass-to-charge ratio (m/z). Only peaks detected with a m/z value ≥ 1000 were considered indicative of the presence of the predicted protein.
[truncated: 42 more columns]

## Sheet: Supplementary Table S3
Supplementary Table S3: Spectra identified for each SDSE sample of PFGE pattern non-A/non-B analyzed.
Peaks detected	16	14	13	18	17	15	14	14	15	18	13	15	10	12	18	18	9	18	11	11	17	15	17	18	15	13	15	13	10	18	12	15	18	12	17	14	18	18	18	16	11	17	15	17	18	18	18	10	11
Peaks deteted ≥ 1000 m/z	5	2	0	16	4	0	0	1	3	16	1	0	0	1	4	10	0	7	1	0	7	1	0	10	2	0	2	3	1	18	0	0	8	0	4	3	18	16	17	0	0	11	1	8	17	16	18	0	6
% peaks ≥ 1000 m/z	0.2778	0.1111	0	0.8889	0.2222	0	0	0.0556	0.1667	0.8889	0.0556	0	0	0.0556	0.2222	0.5556	0	0.3889	0.0556	0	0.3889	0.0556	0	0.5556	0.1111	0	0.1111	0.1667	0.0556	1	0	0	0.4444	0	0.2222	0.1667	1	0.8889	0.9444	0	0	0.6111	0.0556	0.4444	0.9444	0.8889	1	0	0.3333
Strains / Value (m/z)	MALDI:1982.23	MALDI:2026.48	MALDI:2038.04	MALDI:2069.44	MALDI:2085.37	MALDI:2107.45	MALDI:2139.37	MALDI:2168.53	MALDI:2188.74	MALDI:2226.25	MALDI:2245.22	MALDI:2279.05	MALDI:2323.27	MALDI:2339.95	MALDI:2416.56	MALDI:2432.56	MALDI:2448.44	MALDI:2456.56	MALDI:2495.41	MALDI:2513.19	MALDI:2598.01	MALDI:2613.85	MALDI:2634.85	MALDI:2682.09	MALDI:2769.29	MALDI:2813.01	MALDI:2828.64	MALDI:2958.20	MALDI:2967.03	MALDI:2982.06	MALDI:3013.38	MALDI:3103.36	MALDI:3157.03	MALDI:3305.59	MALDI:3321.53	MALDI:3337.52	MALDI:3366.73	MALDI:3400.61	MALDI:3421.35	MALDI:3446.77	MALDI:3669.21	MALDI:3693.45	MALDI:3818.36	MALDI:3834.63	MALDI:3954.69	MALDI:4093.27	MALDI:4453.98	MALDI:4469.58	MALDI:4479.45
001-94	1258.27	434.41	510.97	2930.82	1021.64	290.68	505.21	689.49	454.32	1700.16	555.71	561.84	233.38	231.58	807	1097.27	255.5	754.1	261.03	161.01	814.87	556.41	493.32	1693.52	545.7	363.99	475.78	3201.63	530.47	3108.37	475.17	498.28	1485.67	248.33	538.1	361.46	3222.63	1789.42	4806.91	333.47	753.26	1577.92	483.57	1045.07	3143.97	2683.53	6265.78	335.77	1173.22
03-98	669.9	286.28	282.39	1809.6	700.17	354.78	324.71	313.57	431.28	1734.5	437.06	248.42	214.21	232.14	597.28	774.14	258.29	641.29	252.63	243.46	541.78	349.55	270.18	770.65	392.7	179.24	329.54	261.14	224.59	2704.83	193.62	194.58	893.89	195.94	460.35	428.85	1898.07	1168.31	1984.28	467.18	330.93	641.55	340.97	724.35	1885.45	1696.39	6574.6	441.18	0
08-266	454.93	381.59	0	1181.35	341.87	253.11	185.36	213.93	379.27	1085.78	299.65	269.28	259.1	298.41	636.17	952.71	142.89	570.68	0	0	627.58	461.42	423.01	763.38	381.68	261.9	328.86	312.15	188.91	2408.14	230.88	255.88	1127.05	217.31	396.8	310.87	1247.87	1450.55	3090.56	482.35	313.32	1229.31	220.88	522.55	3212.61	1435.24	6455.69	0	1315.96
2025-03-23	0	0	0	737.91	0	0	0	0	0	847.85	0	473.58	0	0	519.91	755.86	0	510.91	0	0	0	0	508.06	470.22	0	0	0	0	0	2061.89	0	0	1417.03	0	0	0	1851.52	1697.7	5910.51	807.03	0	775.43	0	0	5199.83	2928.69	5170.27	0	0
25-95	987.49	650.59	408.41	2413.8	1120.35	501.28	426.62	469.73	991.02	1784.83	807.76	268.46	419.21	494.54	862.5	1537.88	501.42	1592.3	705.2	299.84	1007.78	859.76	457.76	1299.72	622.41	534.19	826.65	513.46	467.49	4611.5	750.63	319.12	453.39	465.84	1255.03	1016.02	3214.24	1564.67	1585.71	537.25	195.09	1033.96	506	1056.01	1501.6	942.24	7286.24	304.68	187.66
36-01	593.3	1365.43	0	1972.4	999.05	911.26	571.71	0	2853.54	2026.59	1593.21	914.13	767.38	1042.9	1438.68	2924.28	800.37	2863.92	1349.68	810.96	1389.96	938.68	637.11	1635.58	1026.04	868.4	1212.19	718.53	582.65	5373.57	944.81	0	1297.49	617.34	1660.81	1622.35	3756.27	2460.37	7591.5	844.75	536.93	1526.61	594.1	1411.16	3696.38	3624.07	8906.05	0	0
64-98	646.55	398.56	148.13	1606.41	670.17	371.49	310.29	271.36	516.84	1975.89	656.54	461.89	331.48	312.25	656.62	813.28	0	936.32	440.31	318.78	567.89	438.47	313.5	888.99	314.93	243.22	455.37	290.75	266.17	3220.27	346.62	472.24	676.41	281.14	722.92	472.85	2943.25	1138.07	2030.83	604.28	491.62	1467.72	352.21	704.15	1736.46	1351.57	6638.57	283.26	1460.43
79-194	1534.94	481.53	665.76	3494.63	1020.66	873.76	438.58	781.29	0	3391.47	0	0	0	0	879.93	1100.04	0	628.7	0	0	1091.53	691.26	503.99	787.04	524.27	0	453.3	563.62	0	3899.38	0	533.93	565.67	0	461.77	349.34	1714.77	634.24	9118.93	0	0	0	514.96	980.64	893.46	717	17274.7	0	808.11
81744	890.67	381.64	354.26	2145.87	593.18	701.45	397.75	349.17	192.31	1194.23	0	229.24	0	0	796.64	923.16	0	495.62	0	0	1057.86	565.33	453.38	1313.76	290.83	0	331.57	1977.02	457.36	2502.79	0	493.85	826.92	199.3	339.39	215.04	1758.51	1130.75	2011.94	238.62	249.16	538.58	781.94	1627.04	2684.53	1828.32	9362.04	300.14	906.49
81-777	461.37	541.59	253.76	1296.92	551.28	259.88	264.13	227.6	933.02	1191.07	647.99	230.52	330.22	497.32	562.7	1156.18	382.37	1167.72	513.59	287.84	691.9	424.59	228.77	830.51	443.45	408.72	507.02	239.35	0	2585.23	419.47	265.24	397.85	300.32	760.33	627.9	3905.46	1256.19	913.5	253.61	279.15	1049.62	315.99	613.06	1077.72	1121.97	4564.04	0	493.3
83-057	1295.42	574.2	392.86	2850.49	962.14	479.3	584.04	416.6	306.4	1865.94	402.94	422.61	236.57	312.14	1204.6	1603.36	362.86	1391.68	679.25	329.92	722.1	432.39	344.76	827.43	434.6	182.69	461.08	476.58	481.89	4171.92	183.81	535.29	787.64	0	488.82	334.11	2697.61	922.74	8928.71	398.28	250.79	968.9	340.15	704.54	2369.48	1046.07	6912.45	0	1090.44
83-061	923.95	0	362.94	2103.41	607.78	338.54	332.35	453.22	363.16	1856.67	770.67	709.73	0	0	464.74	733.64	0	445.66	0	0	501.45	0	589.39	1039.38	322.15	0	0	451.77	0	3270.63	0	516.05	1785.63	0	284.17	0	6741.09	1403.44	3964.99	783.6	879.1	2126.33	0	513.92	3630.39	2153.28	6285.41	385.38	1265.93
84-032	1124.27	662.69	438.88	2855.99	950.08	390.84	490.08	512.11	948.2	2188.64	772.96	407.49	0	392.76	972.74	1723.94	0	1111.97	347.52	441.98	1081.49	773.35	565.7	1499.44	581.41	544.48	617.66	0	0	4674.33	396.63	607.84	1070.65	412.28	918.01	703.22	6777.89	1827.43	1445.88	592.04	0	1354.52	604.83	1221.64	2646.05	2134.81	8617.48	537.73	0
84-037	965.92	0	421.45	2256.08	759.43	366.92	0	499.75	364.27	1666.82	0	0	0	0	618.75	961.88	0	638.65	0	0	604.52	358.44	447.2	1354.15	0	398.07	375.83	0	0	4049.72	0	520	1209.98	0	545.46	0	5486.3	2049.52	2012.77	779.18	0	1197.88	358.35	654.38	3502.63	1912.09	9673.35	396.4	0
88-185	782.44	508.68	370.6	2063.71	735.47	289.92	314.59	282.03	521.73	1382.19	434.87	249.27	315.7	342.15	1075.79	1338.54	309.75	926.1	379.51	347.53	1072.71	769.58	313.51	412.81	566.19	402.66	615.21	319.72	375.47	3803.82	275.45	394.97	419.01	264.74	856.27	640.29	3324.42	1075.28	1340.82	0	0	737.44	511.56	1043.08	1618.64	1085.34	7312.97	301.6	0
89-040	2650.84	1142.74	934.94	6084.92	2121.45	964.24	670.44	1148.65	1292.37	2914.92	636.66	684.75	568.76	744.6	2126.68	3346.46	898.42	2207.22	777.85	581.64	2030.82	1386.89	654.77	3613.93	1279.28	700.45	1236.44	3734.83	1103.87	6773.48	762.57	702.04	1045.85	646.35	1491.43	1407.24	3003.96	1615.21	2777.72	240.49	0	725.4	1097.24	2362.73	2287.33	1997.71	10786.7	778.29	656.93
91-016	462.17	0	0	1331.7	376.67	0	0	0	0	921.22	0	374.59	0	0	350.08	528.36	0	420.58	0	0	435.23	0	370.14	1701	0	0	0	0	0	2872.4	0	318.04	746.39	0	310.46	0	4405.75	2016.36	4983.3	606.89	0	1113.99	0	457.24	2919.81	1422.79	5427.4	0	2019.76
92-117	0	475.64	0	939.19	522.38	0	0	0	1356.74	1476.43	732.24	0	0	528.64	770.56	1372.5	0	1332.7	623.1	472.45	982.72	659.81	0	1611.93	497.47	474.1	732.26	0	0	3437.93	532.5	0	786.56	443.73	1177.51	894.32	6013.53	2795.1	2179.6	899.36	992.67	2583.14	622	1221.37	2749.66	3427.14	10021.8	0	0
The peak values corresponding to each SDSE sample are given in mass-to-charge ratio (m/z). Only peaks detected with a m/z value ≥ 1000 were considered indicative of the presence of the predicted protein.
[truncated: 42 more columns]

## Sheet:  Supplementary Table S4
Supplementary Table S4: Metadata of genomes of Streptococcus dysgalatiae subs. equisimilis
Strain	PFGE pattern	Isolation year	Clinical material	Patient status	Host	emmTyper	MLST	PFGE profileª	SUBID	BioProject	BioSample	Accession	Organism
87/99	A	1999	Oropharyngeal swab	Symptomatic	Human	EMMG4.0	ST817	A1	SUB15394104	PRJNA1278724	SAMN49215453	JBPGNG000000000	Streptococcus dysgalactiae subsp. equisimilis 87-99
85-401	A	1985	Oropharyngeal swab	Asymptomatic	Human	STC839.0	ST3	A2	SUB15394104	PRJNA1278724	SAMN49215454	JBPGNF000000000	Streptococcus dysgalactiae subsp. equisimilis 85-401
88-096	A	1988	Oropharyngeal swab	ND	Human	STC839.0	ST817	A3	SUB15394104	PRJNA1278724	SAMN49215460	JBPGMZ000000000	Streptococcus dysgalactiae subsp. equisimilis 88-096
88-467	A	1988	Oropharyngeal swab	Asymptomatic	Human	STC839.0	ST3	A4	SUB15394104	PRJNA1278724	SAMN49215455	JBPGNE000000000	Streptococcus dysgalactiae subsp. equisimilis 88-467
83-204	A	1983	Oropharyngeal swab	Symptomatic	Human	STC839.0	ST817	A9	SUB15394104	PRJNA1278724	SAMN49215461	JBPGMY000000000	Streptococcus dysgalactiae subsp. equisimilis 83-204
81-453	A	1981	Oropharyngeal swab	Asymptomatic	Human	-	ST815	A7	SUB15394104	PRJNA1278724	SAMN49215456	JBPGND000000000	Streptococcus dysgalactiae subsp. equisimilis 81-453
88-789	A	1988	Oropharyngeal swab	Asymptomatic	Human	STC839.0	ST3	A1	SUB15394104	PRJNA1278724	SAMN49215468	JBPGMR000000000	Streptococcus dysgalactiae subsp. equisimilis 88-789
90-042	A	1990	Oropharyngeal swab	Asymptomatic	Human	-	ST817	A11	SUB15394104	PRJNA1278724	SAMN49215458	JBPGNB000000000	Streptococcus dysgalactiae subsp. equisimilis 90-042
88-180	A	1988	Oropharyngeal swab	ND	Human	STC839.0	ST817	A18	SUB15394104	PRJNA1278724	SAMN49215462	JBPGMX000000000	Streptococcus dysgalactiae subsp. equisimilis 88-180
88-619	A	1988	Blood	ND	Human	STC839.0	ST3	A19	SUB15394104	PRJNA1278724	SAMN49215459	JBPGNA000000000	Streptococcus dysgalactiae subsp. equisimilis 88-619
88-621	A	1988	Wound secretion	Symptomatic	Human	STC839.0	ST3	A29	SUB15394104	PRJNA1278724	SAMN49215457	JBPGNC000000000	Streptococcus dysgalactiae subsp. equisimilis 88-621
83-034	B	1983	Oropharyngeal swab	Symptomatic	Human	STC74A.0	ST816	B1	SUB15394104	PRJNA1278724	SAMN49215463	JBPGMW000000000	Streptococcus dysgalactiae subsp. equisimilis 83-034
85-101	B	1985	Oropharyngeal swab	Asymptomatic	Human	STC74A.0~	ST70	B1	SUB15394104	PRJNA1278724	SAMN49215464	JBPGMV000000000	Streptococcus dysgalactiae subsp. equisimilis 85-101
89-044	B	1989	Abscess Aspirate	Symptomatic	Human	STC74A.0	ST70	B1	SUB15394104	PRJNA1278724	SAMN49215469	JBPGMQ000000000	Streptococcus dysgalactiae subsp. equisimilis 89-044
81-681	B	1981	Oropharyngeal swab	Asymptomatic	Human	STC6979.0	ST129	B2	SUB15394104	PRJNA1278724	SAMN49215470	JBPGMP000000000	Streptococcus dysgalactiae subsp. equisimilis 81-681
84-030	B	1984	Uterine secretion	Symptomatic	Horse	STC6979.0	ST129	B2	SUB15394104	PRJNA1278724	SAMN49215472	JBPGMN000000000	Streptococcus dysgalactiae subsp. equisimilis 84-030
84-025	B	1984	Abscess Aspirate	Symptomatic	Horse	STC14.0	ST201	B2	SUB15394104	PRJNA1278724	SAMN49215471	JBPGMO000000000	Streptococcus dysgalactiae subsp. equisimilis 84-025
81-166I	B	1981	Oropharyngeal swab	Asymptomatic	Human	STC6979.0	ST129	B6	SUB15394104	PRJNA1278724	SAMN49215465	JBPGMU000000000	Streptococcus dysgalactiae subsp. equisimilis 81-166
85-278	B	1985	Oropharyngeal swab	Asymptomatic	Human	STC6979.0	ST129	B8	SUB15394104	PRJNA1278724	SAMN49215466	JBPGMT000000000	Streptococcus dysgalactiae subsp. equisimilis 85-278
81-645	B	1981	Oropharyngeal swab	Asymptomatic	Human	STC74A.0	ST70	B9	SUB15394104	PRJNA1278724	SAMN49215467	JBPGMS000000000	Streptococcus dysgalactiae subsp. equisimilis 81-645
ªPattern A differed from Pattern B by more than six band differences, while strains within the same pulsotype (A or B) exhibited no more than six band differences.
